# Supplementary material for: A feedback loop that drives cell death and proliferation and its defect in intestinal stem cells
Source: Life Sci Alliance. 2024 Jan 31;7(4):e202302238. doi: 10.26508/lsa.202302238 (PMC10830383; doi:10.26508/lsa.202302238)
Supplement: Supplementary file 1 [file LSA-2023-02238_TableS1.xlsx]

## Sheet: Sheet1
Designation	Source	Stock#
Esg-Gal4, UAS-GFP, Tub-Gal80ts	Norbert Perrimon (Karpowicz, Perrimon 2010)	NA
w1118	Erina Kuranaga (Sasaki et al., 2021)	NA
UAS-CG14044 (UAS-Synr)	FlyORF (Ikegawa et al. 2023)	F003800
Esg-Gal4, UASeYFP; Su(H)GBE-Gal-80, Tubgal 80ts	Yu-ichiro Nakajima (Nagai et al., 2023)	NA
UAS-miRNA RHG	Siegrist et al., 2010	NA
UAS-Dcp-1	FlyORF	F003889
Nubbin-gal4, UAS-GFP	Yoo et al., 2016	NA
UAS-Debcl	Bloomington Drosophila Stock Center	58357
UAS-Buffy	Bloomington Drosophila Stock Center	32059
UAS-Dark	Hyung Don Ryoo (Shapiro et al., 2008)	NA
w-; Esg-Gal4, UAS-GFP, Tub-Gal80ts; UAS-Synr	This paper	NA
UAS-Debcl RNAi	Bloomington Drosophila Stock Center	27083
UAS-Buffy RNAi	Bloomington Drosophila Stock Center	29608
UAS-Dark RNAi	Bloomington Drosophila Stock Center	33924
UAS-p35	Bloomington Drosophila Stock Center	5072
UAS-Dcp-1 RNAi	Bloomington Drosophila Stock Center	28909
UAS-JnkDN	Yoo et al., 2016	NA
Esg-Gal4, Tub-Gal80ts	This paper	NA
AP-1-GFP	Iswar Hariharan (Harris et al., 2016)	NA
AP-1-GFP; UAS-Synr	This paper	NA
Esg-Gal4, UAS-nlsRFP Tubgal80ts; UAS-Synr	This paper	NA
Esg-Gal4, UAS-nlsRFP Tubgal80ts; UAS-Dcp-1 RNAi	This paper	NA
UAS-HepCA	Iswar Hariharan (Harris et al., 2016)	NA
UAS-Yki RNAi	Iswar Hariharan (Worley et al., 2013)	NA
Rotund-Gal4, Tubgal80ts, UAS-Rpr (rnts)	Iswar Hariharan (Smith-Bolton et al., 2009)	NA
Tre-RFP; UAS-Dcp-1 RNAi	This paper	NA
Hs-flp; act>y+>Gal4, UAS-GFP	Iswar Hariharan (Bosch et al., 2016)	NA
Tre-RFP	Bloomington Drosophila Stock Center	59011
Tre-RFP; UAS-Synr	This paper	NA
Tre-RFP; UAS-Rpr	This paper	NA
Nubbin-gal4, UAS-GFP; UAS-Synr	Ikegawa et al., 2023	NA
Rpr-lac-z	Takashi Nishimura (Bloomington Drosophila Stock Center)	58793
Nubbin-gal4, UAS-GFP; UAS-HepCA	This paper	NA
Esg-Gal4, UAS-nlsRFP Tubgal80ts; UAS-HepCA	This paper	NA
Esg-GFP	Donald Fox (Sawyer et al., 2017)	NA
UAS-Rpr.3x.HA	FlyORF	F002465
UAS-Rpr-mts	Hermann Stellar (Sandu et al., 2010)	NA
Esg-Gal4, UAS-GFP Tubgal80ts; UAS-Rpr	This paper	NA
UAS-Mito-mCherry	Bloomington Drosophila Stock Center	66533
UAS-Rpr-MTS (attP2)	This paper	NA
UAS-Rpr-ER (attP2)	This paper	NA
UAS-Rpr-Golgi (attP2)	This paper	NA
Hs-Hid	Iswar Hariharan	NA
UAS-Rpr (2nd chromosome)	Iswar Hariharan (Smith-Bolton et al., 2009)	NA
UAS-Rpr (attP2)	This paper	NA
